# Supplementary material for: A biogeographical study on tropical flora of southern China
Source: Ecol Evol. 2017 Oct 30;7(23):10398–408. doi: 10.1002/ece3.3561 (PMC5723605; doi:10.1002/ece3.3561)
Supplement: Supplementary file 1 [file ECE3-7-10398-s001.xls]

## Sheet: Sheet1
Names of family	Number of genus	Number of species
Acanthaceae	56	221
Acoraceae	1	4
Actinidiaceae	3	55
Aizoaceae	4	5
Akaniaceae	1	1
Alismataceae	4	12
Altingiaceae	2	8
Amaranthaceae	20	51
Amaryllidaceae	4	11
Anacardiaceae	14	50
Ancistrocladaceae	1	1
Annonaceae	22	118
Apiaceae	26	87
Apocynaceae	31	127
Aponogetonaceae	1	1
Aquifoliaceae	1	95
Araceae	28	124
Araliaceae	21	145
Arecaceae	18	101
Aristolochiaceae	4	42
Asclepiadaceae	41	179
Asparagaceae	16	105
Asphodelaceae	1	4
Asteraceae	114	484
Balanophoraceae	2	13
Balsaminaceae	2	56
Begoniaceae	1	86
Berberidaceae	5	44
Betulaceae	6	24
Bignoniaceae	12	32
Boraginaceae	16	52
Brassicaceae	9	30
Burmanniaceae	1	9
Burseraceae	3	15
Butomaceae	2	2
Buxaceae	3	14
Calophyllaceae	1	3
Campanulaceae	15	63
Cannabaceae	2	2
Cannaceae	1	2
Capparidaceae	5	44
Caprifoliaceae	14	106
Cardiopteridaceae	1	1
Carlemanniaceae	1	1
Caryophyllaceae	14	41
Celastraceae	12	133
Centrolepidaceae	1	1
Cephalotaxaceae	1	5
Ceratophyllaceae	1	2
Chloranthaceae	3	13
Clethraceae	1	9
Clusiaceae	3	18
Colchicaceae	3	10
Combretaceae	6	30
Commelinaceae	14	57
Connaraceae	6	13
Convolvulaceae	23	114
Coriariaceae	1	3
Cornaceae	12	59
Costaceae	1	5
Crassulaceae	6	17
Crypteroniaceae	1	1
Cucurbitaceae	26	128
Cupressaceae	5	7
Cycadaceae	1	13
Cymodoceaceae	2	3
Cyperaceae	33	301
Daphniphyllaceae	1	11
Diapensiaceae	1	1
Dichapetalaceae	1	2
Dilleniaceae	2	7
Dioscoreaceae	1	45
Dipentodontaceae	1	2
Dipterocarpaceae	5	13
Droseraceae	1	6
Ebenaceae	1	47
Elaeagnaceae	2	21
Elaeocarpaceae	2	55
Elatinaceae	2	6
Ericaceae	14	257
Eriocaulaceae	1	19
Erythroxylaceae	1	2
Escalloniaceae	1	1
Euphorbiaceae	62	335
Eupteleaceae	1	2
Fabaceae	118	692
Fagaceae	8	248
Flacourtiaceae	12	53
Flagellariaceae	1	1
Gelsemiaceae	1	1
Gentianaceae	12	59
Geraniaceae	1	8
Gesneriaceae	34	186
Gisekiaceae	1	2
Gnetaceae	1	7
Grossulariaceae	1	7
Haloragaceae	3	7
Hamamelidaceae	10	26
Helwingiaceae	1	6
Hernandiaceae	2	15
Hydrangeaceae	6	34
Hydrocharitaceae	9	23
Hydroleaceae	1	1
Hypericaceae	2	28
Hypoxidaceae	2	7
Icacinaceae	11	20
Iridaceae	2	11
Iteaceae	1	9
Ixonanthaceae	1	3
Juglandaceae	9	25
Juncaceae	2	21
Lamiaceae	75	398
Lardizabalaceae	6	25
Lauraceae	18	345
Lecythidaceae	1	4
Lentibulariaceae	1	10
Liliaceae	9	22
Linaceae	3	4
Loganiaceae	6	39
Loranthaceae	9	53
Lowiaceae	1	1
Lythraceae	9	34
Magnoliaceae	11	78
Malpighiaceae	2	14
Malvaceae	17	74
Marantaceae	2	8
Melanthiaceae	5	22
Melastomataceae	19	124
Meliaceae	16	68
Menispermaceae	19	66
Menyanthaceae	1	4
Molluginaceae	1	5
Moraceae	10	183
Musaceae	2	12
Myricaceae	1	5
Myristicaceae	3	15
Myrsinaceae	5	122
Myrtaceae	8	82
Nartheciaceae	1	5
Nelumbonaceae	1	1
Nepenthaceae	1	1
Nyctaginaceae	4	9
Nymphaeaceae	4	6
Ochnaceae	2	3
Olacaceae	3	5
Oleaceae	9	96
Onagraceae	5	25
Opiliaceae	5	6
Orchidaceae	153	832
Orobanchaceae	3	4
Oxalidaceae	3	10
Paeoniaceae	1	1
Pandanaceae	1	6
Papaveraceae	7	27
Passifloraceae	2	19
Pedaliaceae	1	1
Pentaphragmataceae	1	2
Pentaphylacaceae	2	17
Petrosaviaceae	1	2
Philydraceae	1	1
Phrymaceae	1	1
Phytolaccaceae	1	2
Pinaceae	6	22
Piperaceae	3	70
Pittosporaceae	1	24
Plantaginaceae	2	8
Plumbaginaceae	3	5
Poaceae	170	630
Podocarpaceae	4	11
Podostemaceae	2	2
Polygalaceae	5	51
Polygonaceae	8	112
Pontederiaceae	2	5
Portulacaceae	2	7
Potamogetonaceae	3	11
Primulaceae	5	73
Proteaceae	2	23
Rafflesiaceae	1	1
Ranunculaceae	20	128
Restionaceae	1	1
Rhamnaceae	12	82
Rhizophoraceae	6	11
Rosaceae	36	329
Rubiaceae	81	534
Ruppiaceae	1	2
Rutaceae	20	136
Sabiaceae	2	41
Salicaceae	2	33
Salvadoraceae	1	1
Santalaceae	8	30
Sapindaceae	24	116
Sapotaceae	10	25
Saururaceae	3	3
Saxifragaceae	8	32
Schisandraceae	3	38
Schoepfiaceae	1	4
Scrophulariaceae	35	131
Simaroubaceae	5	12
Smilacaceae	2	66
Solanaceae	9	63
Stachyuraceae	1	5
Staphyleaceae	2	12
Stemonaceae	1	3
Sterculiaceae	15	75
Stylidiaceae	1	2
Styracaceae	6	35
Symplocaceae	1	55
Taccaceae	1	3
Tamaricaceae	1	1
Tapisciaceae	1	2
Taxaceae	2	6
Taxodiaceae	1	1
Tetramelaceae	1	1
Theaceae	13	169
Thymelaeaceae	7	26
Tiliaceae	8	51
Triuridaceae	1	1
Trochodendraceae	1	1
Typhaceae	2	5
Ulmaceae	7	35
Urticaceae	24	274
Verbenaceae	4	4
Violaceae	3	44
Vitaceae	9	142
Xyridaceae	1	4
Zingiberaceae	20	167
Zygophyllaceae	1	3
	2181	12844
