# Supplementary material for: A biogeographical study on tropical flora of southern China
Source: Ecol Evol. 2017 Oct 30;7(23):10398–408. doi: 10.1002/ece3.3561 (PMC5723605; doi:10.1002/ece3.3561)
Supplement: Supplementary file 2 [file ECE3-7-10398-s002.xls]

## Sheet: Sheet1
Names of genus	Number of species
Abarema	2
Abelia	1
Abelmoschus	6
Abies	2
Abrus	3
Abutilon	7
Acacia	20
Acalypha	10
Acampe	4
Acanthephippium	2
Acanthocalyx	2
Acanthopanax	8
Acanthospermum	2
Acanthus	3
Acer	58
Achasma	1
Achillea	1
Achyranthes	6
Achyrospermum	2
Acidosasa	1
Acmella	1
Acmena	1
Aconitum	7
Acorus	4
Acrachne	1
Acranthera	1
Acriopsis	1
Acrocarpus	1
Acrocephalus	1
Acroceras	2
Acroglochin	1
Acronema	2
Acronychia	1
Actaea	1
Actephila	3
Actinidia	28
Actinodaphne	12
Actinoschoenus	1
Actinoscirpus	1
Actinostemma	1
Adelostemma	1
Adenanthera	5
Adenia	5
Adenocaulon	1
Adenophora	4
Adenosma	4
Adenostemma	3
Adhatoda	2
Adina	5
Adinandra	16
Aechmanthera	2
Aegiceras	1
Aegilops	1
Aeginetia	2
Aerides	5
Aerva	3
Aeschynanthus	32
Aeschynomene	2
Aesculus	6
Afgekia	1
Aganosma	7
Agapetes	33
Agelaea	1
Ageratina	1
Ageratum	2
Aglaia	8
Aglaonema	2
Agrimonia	2
Agropyron	1
Agrostis	7
Agrostophyllum	1
Ahernia	1
Aidia	7
Ailanthus	5
Ainsliaea	18
Ajania	2
Ajuga	8
Akebia	4
Alangium	17
Albertisia	1
Albizia	17
Alchornea	9
Alcimandra	1
Alectra	1
Aletris	5
Aleurites	1
Alisma	3
Alleizettella	1
Allium	8
Allmania	1
Allomorphia	6
Allophylus	11
Alloteropsis	2
Alniphyllum	2
Alnus	2
Alocasia	5
Alopecurus	2
Alphonsea	8
Alpinia	43
Alseodaphne	9
Alstonia	6
Alternanthera	3
Altingia	6
Alysicarpus	4
Alyxia	14
Amalocalyx	2
Amaranthus	11
Ambroma	3
Amentotaxus	2
Amesiodendron	1
Amethystea	1
Amischotolype	2
Amitostigma	2
Ammannia	4
Amomum	37
Amoora	9
Amorphophallus	15
Ampelocalamus	2
Ampelocissus	2
Ampelopsis	12
Amphicarpaea	5
Amydrium	2
Amygdalus	2
Anadendrum	2
Anaphalis	15
Anaxagorea	1
Anchusa	1
Ancistrocladus	1
Ancylostemon	1
Andrographis	1
Andropogon	1
Androsace	2
Anemoclema	7
Anemone	15
Angelica	3
Ania	2
Anisadenia	1
Aniseia	2
Anisochilus	1
Anisomeles	1
Anisopappus	1
Anna	2
Annamocarya	1
Anneslea	1
Anodendron	4
Anoectochilus	14
Anogeissus	2
Antenoron	4
Antheroporum	1
Anthocephalus	1
Anthogonium	1
Anthoxanthum	1
Antiaris	1
Antidesma	17
Antiotrema	1
Antirhea	1
Aphanamixis	3
Aphananthe	4
Aphania	1
Aphyllorchis	3
Apios	3
Apluda	1
Apocopis	2
Apodytes	1
Aponogeton	1
Aporusa	5
Apostasia	3
Appendicula	2
Aquilaria	2
Arabidopsis	1
Arachnis	3
Aralia	17
Arcangelisia	1
Arceuthobium	1
Archiboehmeria	1
Archidendron	3
Archileptopus	1
Archiphysalis	1
Arctium	1
Ardisia	62
Arenaria	3
Arenga	4
Argemone	1
Argostemma	5
Argyreia	23
Arisaema	32
Aristida	2
Aristolochia	33
Artabotrys	7
Artemisia	35
Arthraxon	5
Arthrocnemum	1
Artocarpus	15
Aruncus	2
Arundina	2
Arundinaria	1
Arundinella	12
Arundo	1
Arytera	1
Asarum	7
Asclepias	1
Ascocentrum	2
Asparagus	5
Aspidistra	11
Aspidocarya	1
Aspidopterys	9
Aster	25
Asteropyrum	1
Astilbe	4
Astragalus	8
Asyneuma	2
Asystasia	6
Asystasiella	2
Atalantia	6
Atriplex	1
Atylosia	4
Aucuba	7
Avena	1
Averrhoa	1
Avicennia	1
Azima	1
Baccaurea	1
Bacopa	3
Baeckea	1
Baijiania	1
Balanophora	12
Baliospermum	7
Bambusa	34
Baphicacanthus	1
Barleria	3
Barringtonia	4
Basilicum	1
Bauhinia	40
Beaumontia	6
Beccarinda	4
Beckmannia	1
Beesia	1
Begonia	86
Beilschmiedia	30
Belamcanda	1
Belostemma	2
Belosynapsis	1
Benincasa	1
Benkara	5
Bennettiodendron	3
Berberis	19
Berchemia	12
Bergenia	1
Bergia	4
Betula	6
Bidens	9
Biondia	3
Biophytum	5
Bischofia	2
Blachia	4
Blainvillea	1
Blastus	6
Blepharis	1
Bletilla	3
Blinkworthia	1
Blumea	31
Blumeopsis	1
Blyxa	5
Boea	3
Boehmeria	30
Boeica	2
Boenninghausenia	2
Boerhavia	4
Boesenbergia	4
Bolbostemma	2
Bombax	4
Bonia	1
Boniodendron	1
Borreria	3
Borthwickia	1
Bothriochloa	5
Bothriospermum	4
Bousigonia	2
Bowringia	1
Brachiaria	9
Brachycorythis	1
Brachypodium	1
Brachystelma	1
Brachystemma	1
Brachytome	4
Brandisia	7
Brasenia	1
Brassaiopsis	22
Bredia	2
Bretschneidera	1
Breynia	4
Bridelia	12
Briggsia	5
Briza	1
Bromus	3
Broussonetia	6
Brucea	2
Bruguiera	3
Bruinsmia	1
Bryophyllum	1
Buchanania	3
Buchnera	1
Buddleja	19
Bulbophyllum	74
Bulbostylis	3
Bulleyia	1
Bupleurum	6
Burmannia	9
Burretiodendron	4
Butea	2
Butomopsis	1
Buxus	8
Byttneria	4
Caelospermum	1
Caesalpinia	17
Cajanus	7
Calamagrostis	2
Calamus	44
Calanthe	34
Calathodes	1
Calcareoboea	1
Caldesia	1
Callerya	12
Callicarpa	36
Callitriche	1
Callostylis	1
Calocedrus	1
Calonyction	2
Calophanoides	1
Calophyllum	3
Calopogonium	1
Calotis	1
Calotropis	1
Caltha	3
Calycopteris	1
Calystegia	2
Camchaya	1
Camellia	62
Campanula	6
Campanulorchis	1
Campanumoea	6
Campsis	1
Camptotheca	1
Campylandra	3
Campylospermum	2
Campylotropis	16
Canarium	8
Canavalia	6
Canna	2
Cannabis	1
Canscora	3
Cansjera	2
Canthium	6
Capillipedium	3
Capparis	30
Capsella	1
Caragana	2
Carallia	3
Cardamine	14
Cardiocrinum	1
Cardiopteris	1
Cardiospermum	1
Cardioteucris	1
Carduus	2
Carex	88
Carissa	1
Carlemannia	1
Carmona	1
Carpesium	13
Carpinus	12
Carrierea	1
Carya	1
Caryodaphnopsis	4
Caryopteris	3
Caryota	6
Casearia	13
Cassia	16
Cassiope	4
Cassytha	1
Castanea	3
Castanopsis	56
Catalpa	1
Catharanthus	1
Cathayanthe	1
Catunaregam	1
Caulokaempferia	1
Cautleya	2
Cayratia	19
Celastrus	19
Celosia	2
Celtis	14
Cenchrus	1
Cenocentrum	1
Centaurium	2
Centella	1
Centipeda	1
Centotheca	2
Centranthera	5
Centrolepis	1
Cephaelis	1
Cephalanthera	3
Cephalantheropsis	4
Cephalanthus	1
Cephalomappa	1
Cephalostachyum	7
Cephalostigma	1
Cephalotaxus	5
Cerastium	5
Cerasus	9
Ceratanthus	1
Ceratophyllum	2
Ceratostigma	1
Ceratostylis	4
Cerbera	1
Cercis	2
Ceriops	1
Ceropegia	6
Chaenomeles	1
Chaerophyllum	1
Chaetocarpus	1
Chaiturus	1
Chamabainia	1
Chamaecrista	2
Chamaegastrodia	1
Chamaenerion	1
Championella	1
Chassalia	2
Chaydaia	4
Cheilotheca	2
Cheirostylis	5
Chelonopsis	2
Chenopodium	7
Chieniodendron	1
Chikusichloa	1
Chiloschista	2
Chimaphila	1
Chimonobambusa	9
Chimonocalamus	8
Chionachne	1
Chionanthus	6
Chionographis	1
Chirita	18
Chisocheton	4
Chloranthus	9
Chloris	5
Chlorophytum	4
Choerospondias	1
Chonemorpha	7
Christia	5
Christisonia	1
Chroesthes	2
Chrysanthemum	1
Chrysoglossum	1
Chrysophyllum	1
Chrysopogon	2
Chrysosplenium	5
Chukrasia	2
Chunia	1
Chuniophoenix	2
Cicerbita	1
Cimicifuga	2
Cinnamomum	39
Cipadessa	2
Circaea	5
Cirrhopetalum	9
Cirsium	12
Cissampelopsis	4
Cissampelos	2
Cissus	16
Citrus	12
Cladium	1
Cladopus	1
Cladrastis	4
Claoxylon	4
Clarkella	1
Clausena	12
Cleghornia	1
Cleidiocarpon	1
Cleidion	3
Cleisostoma	18
Cleistanthus	5
Cleistocalyx	1
Cleistogenes	1
Clematis	52
Clematoclethra	1
Cleome	3
Clerodendranthus	1
Clerodendrum	37
Clethra	9
Cleyera	1
Clinacanthus	1
Clinopodium	7
Clintonia	1
Clitoria	3
Cnesmone	2
Cnestis	1
Cnidium	1
Coccinia	1
Cocculus	4
Cochlianthus	2
Cocos	1
Codariocalyx	2
Codonacanthus	1
Codonopsis	4
Coelachne	1
Coelogyne	24
Coelorachis	1
Coelospermum	1
Coix	6
Coldenia	1
Colebrookea	1
Coleus	6
Collabium	3
Colocasia	8
Colona	2
Colquhounia	7
Colubrina	1
Colutea	1
Comastoma	1
Combretum	14
Commelina	6
Commersonia	1
Commicarpus	1
Conchidium	2
Congea	2
Connarus	5
Convallaria	1
Convolvulus	1
Conyza	10
Coptis	3
Coptosapelta	1
Corallodiscus	5
Corchorus	3
Cordia	4
Coriaria	3
Cornus	6
Corydalis	16
Corylopsis	4
Corylus	2
Corymborkis	1
Cosmianthemum	2
Cosmostigma	1
Costus	5
Cotoneaster	14
Cotula	1
Courtoisia	1
Craibiodendron	5
Craigia	1
Craniotome	1
Craspedolobium	1
Crassocephalum	1
Crataegus	1
Crateva	6
Cratoxylum	4
Crawfurdia	9
Cremanthodium	4
Cremastra	2
Crepidium	4
Crepis	7
Crinum	1
Crotalaria	30
Croton	17
Crypteronia	1
Cryptocarya	20
Cryptochilus	3
Cryptocoryne	3
Cryptolepis	3
Cryptostylis	1
Cryptotaenia	1
Cucubalus	1
Cucumis	3
Cudrania	5
Cunninghamia	1
Cupressus	2
Curculigo	6
Curcuma	10
Cuscuta	4
Cyananthus	3
Cyanotis	6
Cyathocline	1
Cyathostemma	2
Cyathula	3
Cycas	13
Cyclea	10
Cyclobalanopsis	53
Cyclocarya	1
Cyclocodon	1
Cylindrokelupha	11
Cymaria	2
Cymbidium	30
Cymbopogon	6
Cymodocea	1
Cynanchum	15
Cynodon	3
Cynoglossum	6
Cyperus	43
Cyphotheca	1
Cypripedium	2
Cyrtandromoea	1
Cyrtococcum	5
Cyrtosperma	1
Cystacanthus	4
Dacrycarpus	2
Dacrydium	1
Dactylicapnos	3
Dactylis	1
Dactyloctenium	1
Daemonorops	2
Dalbergia	28
Dalechampia	2
Damnacanthus	7
Daphne	11
Daphniphyllum	11
Dapsilanthus	1
Dasymaschalon	4
Datura	2
Debregeasia	5
Decaisnea	2
Decaschistia	1
Decaspermum	8
Deeringia	2
Dehaasia	1
Delavaya	1
Delphinium	2
Dendranthema	2
Dendrobenthamia	4
Dendrobium	67
Dendrocalamus	27
Dendrocnide	4
Dendrolirium	2
Dendrolobium	3
Dendropanax	8
Dendrophthoe	1
Dendrotrophe	6
Dentella	1
Derris	17
Deschampsia	1
Desmodium	38
Desmos	4
Desmostachya	1
Deutzia	5
Deutzianthus	1
Deyeuxia	3
Diandranthus	5
Dianella	1
Dianthus	2
Diarrhena	1
Dicentra	2
Dicerma	1
Dichanthium	3
Dichapetalum	2
Dichocarpum	2
Dichondra	2
Dichotomanthes	2
Dichroa	5
Dichrocephala	4
Dicliptera	3
Dicranostigma	1
Dictyospermum	2
Didissandra	2
Didymocarpus	12
Didymoplexiella	1
Didymoplexiopsis	1
Didymosperma	2
Didymostigma	1
Dienia	1
Diflugossa	3
Digitaria	19
Diglyphosa	1
Dillenia	3
Dimeria	2
Dimocarpus	4
Dimorphocalyx	1
Dinetus	2
Dinochloa	3
Dioscorea	45
Diospyros	47
Dipelta	1
Dipentodon	2
Diphylax	2
Diplacrum	2
Diplectria	1
Diploclisia	2
Diplocyclos	1
Diplodiscus	1
Diploknema	2
Diplomeris	1
Diplopanax	1
Diploprora	2
Diplospora	3
Dipsacus	3
Dipterocarpus	3
Dipteronia	1
Dischidanthus	1
Dischidia	7
Disepalum	2
Disporopsis	4
Disporum	8
Distyliopsis	4
Distylium	5
Diuranthera	1
Dobinea	1
Docynia	2
Dodonaea	1
Doellingeria	2
Dolichandrone	6
Dolicholoma	1
Dolichos	5
Dollinera	1
Dopatrium	1
Doritis	1
Dracaena	5
Dracontomelon	3
Dregea	2
Drimycarpus	1
Droguetia	1
Drosera	6
Drymaria	2
Drypetes	11
Duabanga	1
Duchesnea	3
Duhaldea	1
Dumasia	4
Dunbaria	6
Duperrea	2
Dysolobium	1
Dysophylla	7
Dysosma	5
Dysoxylum	18
Dysphania	1
Eberhardtia	2
Echinacanthus	2
Echinochloa	10
Eclipta	1
Edgaria	1
Edgeworthia	2
Ehretia	15
Eichhornia	1
Elaeagnus	20
Elaeocarpus	39
Elatine	2
Elatostema	100
Eleocharis	20
Elephantopus	2
Elettariopsis	2
Eleusine	2
Eleutharrhena	1
Eleutherococcus	2
Ellipanthus	1
Ellisiophyllum	1
Elsholtzia	24
Elymus	2
Elytranthe	2
Elytrophorus	1
Embelia	18
Emilia	4
Emmenopterys	1
Endiandra	2
Endospermum	1
Enemion	1
Engelhardia	8
Engelhardtia	6
Enhalus	1
Enkianthus	7
Ensete	1
Entada	4
Enteropogon	1
Enydra	1
Epaltes	2
Epigeneium	7
Epigynum	1
Epilobium	11
Epimedium	1
Epimeredi	1
Epipactis	3
Epipogium	1
Epipremnopsis	1
Epipremnum	1
Epiprinus	1
Epirixanthes	1
Epithema	1
Eragrostiella	1
Eragrostis	28
Eranthemum	7
Erechtites	2
Eremochloa	3
Eremopogon	1
Eria	37
Eriachne	1
Erianthus	5
Erigeron	6
Eriobotrya	14
Eriocaulon	19
Eriochloa	2
Eriodes	1
Eriolaena	6
Eriophorum	1
Eriosema	4
Eriosolena	1
Erismanthus	1
Ervatamia	4
Erycibe	8
Eryngium	1
Erythrina	7
Erythrodes	2
Erythropalum	1
Erythrophleum	1
Erythropsis	2
Erythrorchis	1
Erythroxylum	2
Eschenbachia	1
Esmeralda	2
Ethulia	1
Etlingera	2
Euaraliopsis	3
Euchresta	4
Eulalia	8
Eulaliopsis	1
Eulophia	6
Euodia	5
Euonymus	57
Eupatorium	9
Euphorbia	29
Euptelea	2
Eurya	53
Euryale	1
Eurysolen	1
Euscaphis	1
Eustachys	1
Eustigma	1
Evodia	13
Evolvulus	2
Exacum	1
Exbucklandia	2
Excentrodendron	1
Excoecaria	5
Faberia	1
Fagopyrum	7
Fagraea	2
Fagus	1
Fallopia	4
Fargesia	12
Fatoua	2
Fernandoa	1
Ferrocalamus	1
Festuca	5
Fibraurea	1
Ficus	131
Fimbristylis	44
Firmiana	6
Fissistigma	23
Flacourtia	6
Flagellaria	1
Flemingia	18
Flickingeria	7
Floscopa	2
Flueggea	4
Fokienia	1
Fordia	3
Fordiophyton	3
Formanodendron	1
Forsythia	1
Fortunella	3
Fosbergia	1
Fragaria	4
Fraxinus	7
Friesodielsia	1
Fuirena	2
Gahnia	3
Galactia	3
Galeola	5
Galeopsis	1
Galinsoga	1
Galium	16
Gamblea	3
Garcinia	16
Gardenia	5
Gardneria	5
Garnotia	3
Garrettia	1
Garuga	5
Gastrochilus	13
Gastrodia	3
Gaultheria	28
Gelsemium	1
Gendarussa	2
Genianthus	2
Geniosporum	1
Gentiana	22
Gentianopsis	1
Geodorum	4
Geophila	1
Geranium	8
Gerbera	2
Germainia	1
Geum	1
Gigantochloa	8
Girardinia	5
Gironniera	2
Gisekia	2
Gleadovia	1
Glechoma	2
Gleditsia	5
Glehnia	1
Glinus	2
Globba	6
Glochidion	28
Gloriosa	1
Glossocardia	1
Glyceria	1
Glycosmis	14
Glyptopetalum	8
Gmelina	3
Gnaphalium	8
Gnetum	7
Gochnatia	1
Goldfussia	8
Gomphandra	2
Gomphogyne	1
Gomphostemma	18
Gomphrena	1
Gonatanthus	2
Gongronema	2
Goniostemma	1
Goniothalamus	9
Gonocarpus	2
Gonocaryum	1
Gonostegia	3
Goodyera	12
Gordonia	6
Gouania	5
Grangea	1
Graphistemma	1
Gratiola	1
Grewia	27
Grosourdya	1
Gueldenstaedtia	1
Guettarda	1
Guihaia	1
Gutzlaffia	1
Gymnadenia	1
Gymnanthera	1
Gymnanthes	1
Gymnema	6
Gymnocladus	1
Gymnopetalum	5
Gymnosporia	1
Gymnotheca	1
Gynocardia	1
Gynostemma	11
Gynura	13
Gyrogyne	1
Habenaria	32
Hackelochloa	2
Hainanecio	1
Haldina	1
Halenia	1
Halodule	2
Halophila	3
Haloragis	2
Hanceola	1
Hancockia	1
Handeliodendron	1
Hapaline	1
Harpachne	1
Harpullia	1
Harrisonia	1
Hartia	3
Hedera	3
Hedychium	21
Hedyosmum	1
Hedyotis	56
Hedysarum	1
Helicia	20
Heliciopsis	3
Helicteres	8
Heliotropium	4
Helixanthera	8
Helwingia	6
Hemarthria	3
Hemerocallis	4
Hemiboea	7
Hemiboeopsis	1
Hemiphragma	1
Hemipilia	2
Hemistepta	1
Hemisteptia	1
Hemsleya	16
Heracleum	6
Herissantia	1
Heritiera	3
Herminium	4
Hernandia	1
Herpetospermum	1
Herpysma	1
Hetaeria	8
Heteropanax	4
Heteropappus	1
Heteropogon	2
Heterosmilax	8
Heterostemma	12
Hewittia	2
Heynea	2
Hibiscus	13
Hierochloe	1
Hippophae	1
Hiptage	5
Hodgsonia	3
Holarrhena	2
Holboellia	8
Holcoglossum	4
Holocheila	1
Homalanthus	1
Homalium	10
Homalomena	2
Homocodon	1
Homonoia	1
Hopea	4
Hordeum	2
Hornstedtia	2
Horsfieldia	7
Houttuynia	1
Hovenia	3
Hoya	29
Humulus	1
Hunteria	1
Huodendron	2
Hybanthus	1
Hydnocarpus	5
Hydrangea	14
Hydrilla	2
Hydrobryum	1
Hydrocera	1
Hydrocharis	1
Hydrocotyle	15
Hydrolea	1
Hygrochilus	1
Hygrophila	5
Hygroryza	1
Hylodesmum	8
Hymenachne	4
Hymenodictyon	3
Hymenopyramis	1
Hyparrhenia	2
Hypericum	24
Hypoestes	2
Hypolytrum	3
Hypoxis	1
Hypserpa	1
Hyptianthera	1
Hyptis	3
Ichnanthus	2
Ichnocarpus	3
Idesia	1
Ilex	95
Illicium	17
Illigera	14
Impatiens	55
Imperata	4
Indigofera	27
Indocalamus	2
Indofevillea	1
Indosasa	6
Inula	9
Iodes	4
Iphigenia	1
Ipomoea	24
Iris	10
Isachne	14
Ischaemum	7
Isodon	16
Isoglossa	1
Itea	9
Iteadaphne	1
Itoa	1
Ixeridium	4
Ixeris	8
Ixonanthes	3
Ixora	17
Jacquemontia	2
Jasminanthes	1
Jasminum	41
Jatropha	1
Juglans	3
Juncellus	1
Juncus	19
Justicia	14
Kadsura	7
Kaempferia	3
Kalanchoe	4
Kalimeris	1
Kalopanax	1
Kandelia	1
Keteleeria	3
Kibatalia	1
Kingidium	4
Kleinhovia	1
Kmeria	1
Knema	7
Knoxia	4
Kobresia	2
Kochia	1
Koelreuteria	1
Koilodepas	1
Kopsia	2
Korthalsella	1
Kummerowia	1
Kydia	4
Kyllinga	7
Lactuca	7
Lagenophora	1
Lagerstroemia	9
Laggera	2
Lagopsis	1
Lamiophlomis	1
Lamium	1
Lannea	1
Laportea	5
Larix	2
Lasia	1
Lasianthus	48
Lasiococca	1
Latouchea	1
Launaea	2
Laurocerasus	12
Lecanorchis	2
Lecanthus	2
Leea	9
Leersia	4
Leibnitzia	1
Lemna	4
Leontopodium	6
Leonurus	4
Lepidagathis	3
Lepidium	3
Lepidosperma	1
Lepionurus	1
Lepironia	1
Lepisanthes	8
Lepistemon	3
Leptoboea	1
Leptocanna	1
Leptochloa	3
Leptodermis	7
Leptomischus	3
Leptopus	5
Leptosiphonium	1
Leptostachya	1
Lepturus	1
Lerchea	2
Lespedeza	10
Leucaena	1
Leucas	9
Leucosceptrum	1
Leucothoe	1
Leycesteria	6
Leymus	1
Licuala	3
Ligularia	10
Ligusticum	7
Ligustrum	15
Lilium	11
Limnocharis	1
Limnophila	8
Limonium	2
Limosella	1
Linaria	1
Lindenbergia	4
Lindera	41
Lindernia	21
Lingnania	3
Linociera	2
Liparis	40
Lipocarpha	4
Liquidambar	2
Liriodendron	1
Liriope	4
Listera	3
Litchi	2
Lithocarpus	99
Lithospermum	1
Litosanthes	1
Litsea	70
Livistona	4
Lobelia	27
Loeseneriella	4
Lonicera	26
Lophatherum	1
Loranthus	6
Loropetalum	2
Lotus	1
Loxocalyx	1
Loxostigma	12
Luculia	6
Ludisia	2
Ludwigia	7
Luisia	10
Lumnitzera	2
Luvunga	2
Luzula	2
Lycianthes	13
Lycium	2
Lycoris	1
Lygisma	1
Lyonia	10
Lysidice	2
Lysimachia	46
Lysionotus	20
Lythrum	2
Macaranga	13
Machaerina	1
Machilus	46
Maclura	4
Maclurodendron	1
Macrocarpium	1
Macropanax	8
Macrosolen	5
Macrotyloma	1
Maddenia	1
Madhuca	2
Maesa	28
Magnolia	15
Mahonia	18
Maianthemum	5
Malaxis	11
Malleola	2
Mallotus	28
Malus	5
Malva	2
Malvastrum	1
Mammea	1
Mananthes	4
Mangifera	6
Manglietia	20
Manglietiastrum	1
Manilkara	2
Maoutia	1
Mapania	1
Mappianthus	1
Mariscus	6
Markhamia	2
Marsdenia	15
Martynia	1
Mastersia	1
Mastixia	6
Mayodendron	1
Maytenus	8
Mazus	12
Meconopsis	3
Mecopus	1
Medicago	4
Medinilla	15
Meeboldia	1
Meehania	1
Megacarpaea	1
Megistostigma	1
Meiogyne	1
Melasma	1
Melastoma	11
Melia	2
Melica	1
Melicope	4
Melientha	1
Melilotus	3
Meliosma	26
Melissa	1
Melocalamus	5
Melochia	1
Melodinus	10
Memecylon	10
Memorialis	2
Mentha	2
Menyanthes	1
Mercurialis	1
Merremia	17
Merrillanthus	1
Merrilliopanax	3
Mesona	2
Metabriggsia	1
Metadina	1
Metapanax	2
Metapetrocosmea	1
Metaplexis	1
Metasequoia	1
Mezzettiopsis	1
Michelia	31
Micholitzia	1
Microcarpaea	1
Microchloa	2
Microcos	3
Microdesmis	4
Microglossa	1
Micromelum	4
Micromeria	2
Micropera	1
Microstachys	1
Microstegium	7
Microtoena	6
Microtropis	17
Mikania	1
Miliusa	9
Millettia	34
Millingtonia	1
Milula	1
Mimosa	2
Mimulus	3
Mirabilis	1
Miscanthus	4
Mischobulbum	1
Mischocarpus	3
Mitracarpus	1
Mitragyna	2
Mitrasacme	2
Mitreola	3
Mitrephora	6
Mnesithea	4
Mollugo	5
Momordica	3
Monochoria	4
Monomeria	1
Monotropa	1
Morinda	18
Morus	11
Mosla	5
Mucuna	13
Muhlenbergia	1
Mukia	2
Munronia	5
Murdannia	18
Murraya	8
Musa	11
Mussaenda	27
Mycaranthes	1
Mycetia	13
Myoporum	1
Myosoton	1
Myriactis	3
Myrica	5
Myricaria	1
Myrioneuron	4
Myriophyllum	3
Myriopteron	1
Myristica	1
Myrmechis	3
Myrsine	9
Mytilaria	1
Myxopyrum	2
Nageia	3
Najas	5
Nanocnide	1
Naravelia	2
Nardostachys	1
Narenga	2
Nasturtium	1
Natsiatopsis	2
Natsiatum	1
Nauclea	1
Neanotis	6
Nechamandra	1
Neillia	7
Nelsonia	1
Nelumbo	1
Neoalsomitra	2
Neocinnamomum	5
Neogyna	2
Neohusnotia	1
Neohymenopogon	2
Neolamarckia	1
Neolitsea	33
Neomicrocalamus	2
Neonauclea	3
Neosinocalamus	1
Neottia	2
Neottianthe	1
Nepenthes	1
Nepeta	3
Nephelaphyllum	2
Nephelium	3
Nertera	1
Nervilia	4
Neuropeltis	1
Neuwiedia	1
Neyraudia	3
Nicandra	1
Nicolsonia	6
Nosema	1
Nostolachma	1
Nothapodytes	4
Notholirion	2
Nothopanax	2
Notochaete	2
Nouelia	1
Nuphar	1
Nyctocalos	4
Nymphaea	3
Nymphoides	4
Nypa	1
Nyssa	6
Oberonia	24
Ochna	1
Ocimum	4
Odontochilus	6
Oenanthe	12
Oenothera	1
Ohwia	1
Olax	3
Olea	13
Oligostachyum	3
Onosma	2
Operculina	1
Ophiopogon	29
Ophiorrhiza	49
Ophiorrhiziphyllon	2
Ophiuros	1
Ophrestia	1
Opilia	1
Oplismenus	11
Orchidantha	1
Orchis	3
Oreocharis	10
Oreocnide	11
Oreorchis	3
Origanum	1
Ormosia	20
Ornithoboea	5
Ornithochilus	1
Orophea	5
Orostachys	1
Oroxylum	1
Orthosiphon	3
Oryza	4
Oryzopsis	1
Osbeckia	15
Osmanthus	9
Osteomeles	1
Ostodes	3
Ostrya	1
Ostryopsis	1
Osyris	2
Otochilus	5
Ottelia	4
Ottochloa	2
Oxalis	4
Oxyceros	4
Oxyria	1
Oxyspora	4
Oxystelma	1
Oxystophyllum	1
Pachygone	1
Pachysandra	1
Pachystoma	1
Padus	7
Paederia	12
Paeonia	1
Paliurus	2
Panax	11
Pandanus	6
Panicum	20
Panisea	6
Papaver	1
Paphiopedilum	11
Papilionanthe	3
Parabaena	1
Paraboea	11
Paraderris	2
Paradombeya	1
Paragutzlaffia	1
Paraixeris	1
Parakmeria	4
Paralamium	1
Parameria	1
Paramichelia	1
Paramignya	3
Paranephelium	2
Paraphlomis	10
Paraprenanthes	5
Parapteroceras	1
Parapteropyrum	1
Pararuellia	4
Parasenecio	2
Parashorea	1
Parastyrax	2
Parietaria	1
Paris	16
Parnassia	5
Parochetus	1
Parsonsia	3
Parthenium	1
Parthenocissus	5
Paspalidium	3
Paspalum	12
Passiflora	14
Patrinia	5
Pauldopia	3
Paulownia	2
Pavetta	6
Pavieasia	1
Pecteilis	2
Pedicularis	11
Pegia	2
Pelatantheria	3
Peliosanthes	8
Pellacalyx	1
Pellionia	22
Peltophorum	1
Pemphis	1
Pennilabium	1
Pennisetum	3
Pentanema	1
Pentapanax	9
Pentaphragma	2
Pentaphylax	1
Pentasachme	1
Pentastelma	1
Penthorum	1
Peperomia	6
Peracarpa	1
Pericampylus	2
Perilepta	1
Perilla	2
Periploca	6
Peristrophe	10
Peristylus	10
Perotis	3
Perrottetia	1
Pertusadina	1
Petasites	1
Petrocosmea	8
Petrosavia	2
Peucedanum	2
Phacellaria	3
Phaeanthus	1
Phaenosperma	1
Phaius	11
Phalaenopsis	4
Phalaris	1
Phaseolus	1
Phaulopsis	1
Phellodendron	2
Philadelphus	4
Philydrum	1
Phlogacanthus	5
Phoebe	25
Phoenix	8
Pholidota	13
Photinia	27
Phragmites	3
Phreatia	1
Phryma	1
Phrynium	7
Phtheirospermum	2
Phyla	1
Phylacium	1
Phyllagathis	19
Phyllanthodendron	7
Phyllanthus	26
Phyllodium	4
Phyllostachys	11
Physaliastrum	1
Physalis	7
Phytolacca	2
Picrasma	3
Picria	2
Picris	4
Pieris	2
Pilea	56
Pileostegia	2
Piloselloides	1
Pimpinella	7
Pinalia	2
Pinanga	6
Pinellia	3
Pinus	12
Piper	62
Piptanthus	1
Pipturus	1
Pisonia	3
Pistacia	3
Pistia	1
Pithecellobium	4
Pittosporopsis	1
Pittosporum	24
Plagiopetalum	3
Plagiostachys	1
Planchonella	2
Plantago	7
Platanthera	12
Platea	2
Platycarya	2
Platycodon	1
Plectocomia	4
Pleioblastus	1
Pleione	4
Pleurospermum	2
Pleurostylia	1
Pluchea	3
Plumbago	2
Poa	4
Podocarpium	2
Podocarpus	5
Podochilus	1
Pogonatherum	3
Pogonia	1
Pogostemon	13
Poikilospermum	3
Pollia	9
Polyalthia	20
Polycarpaea	2
Polycarpon	1
Polygala	39
Polygonatum	12
Polygonum	82
Polyosma	1
Polypogon	2
Polyspora	4
Polystachya	2
Polytoca	1
Polytrias	1
Pomatocalpa	1
Pometia	2
Pommereschea	2
Pongamia	1
Popowia	1
Populus	5
Porana	8
Porandra	2
Poranopsis	3
Porpax	1
Porterandia	1
Portulaca	4
Potamogeton	9
Potentilla	19
Pothos	5
Pottsia	3
Pouteria	2
Pouzolzia	8
Pratia	4
Premna	30
Prenanthes	2
Primula	23
Prinsepia	1
Priotropis	1
Prismatomeris	3
Pristimera	4
Procris	2
Protium	2
Prunella	2
Prunus	9
Psammosilene	1
Pseudaechmanthera	2
Pseudechinolaena	1
Pseuderanthemum	7
Pseudognaphalium	2
Pseudopogonatherum	3
Pseudoraphis	2
Pseudosasa	2
Pseudosorghum	2
Pseudostachyum	1
Pseudostellaria	1
Pseudotsuga	2
Pseuduvaria	1
Psilotrichopsis	1
Psilotrichum	3
Psoralea	1
Psychotria	16
Psydrax	2
Pteracanthus	8
Pternandra	1
Pternopetalum	5
Pterocarpus	1
Pterocarya	2
Pterocaulon	1
Pteroceltis	1
Pteroceras	1
Pterocypsella	2
Pterolobium	2
Pteroptychia	2
Pterospermum	10
Pterygiella	1
Pterygota	1
Puccinellia	1
Pueraria	14
Pycnarrhena	2
Pycnospora	1
Pycreus	11
Pygeum	6
Pyracantha	4
Pyrenacantha	1
Pyrenaria	10
Pyrenocarpa	2
Pyrola	4
Pyrrothrix	2
Pyrularia	1
Pyrus	3
Quercus	34
Quisqualis	2
Rabdosia	16
Racemobambos	1
Radermachera	6
Randia	12
Ranunculus	13
Rapanea	5
Raphanus	1
Raphiolepis	1
Raphistemma	2
Rauvolfia	5
Reevesia	11
Rehderodendron	7
Reineckea	1
Reinwardtia	1
Reinwardtiodendron	1
Remirea	1
Remusatia	3
Renanthera	1
Reynoutria	1
Rhamnella	4
Rhamnoneuron	1
Rhamnus	20
Rhaphidophora	13
Rhaphidospora	1
Rhaphiolepis	5
Rhapis	3
Rhinacanthus	2
Rhizophora	2
Rhodamnia	2
Rhodiola	1
Rhododendron	112
Rhodoleia	5
Rhodomyrtus	1
Rhoiptelea	1
Rhopalephora	1
Rhopalocnemis	1
Rhus	5
Rhynchanthus	1
Rhynchoglossum	2
Rhynchosia	10
Rhynchospermum	1
Rhynchospora	6
Rhynchostylis	2
Rhynchotechum	6
Ribes	7
Richeriella	1
Ricinus	1
Rinorea	3
Robiquetia	2
Rodgersia	3
Roegneria	2
Rorippa	7
Rosa	17
Roscoea	2
Rostellularia	2
Rostrinucula	1
Rotala	8
Rothia	1
Rothmannia	1
Rottboellia	3
Rotula	1
Rourea	4
Roureopsis	1
Rubia	13
Rubovietnamia	1
Rubus	102
Rumex	12
Rungia	11
Ruppia	2
Sabia	15
Sabina	2
Saccharum	7
Sacciolepis	3
Sageretia	13
Sagina	2
Sagittaria	7
Salacca	2
Salacia	11
Salix	28
Salomonia	5
Salvia	12
Sambucus	4
Samolus	1
Sanguisorba	2
Sanicula	5
Sapindus	4
Sapium	7
Sapria	1
Saprosma	5
Saraca	3
Sarcandra	3
Sarcochlamys	1
Sarcococca	5
Sarcodum	1
Sarcoglyphis	2
Sarcopyramis	7
Sarcosperma	5
Sarcostemma	1
Sargentodoxa	1
Saruma	1
Sasa	1
Sassafras	1
Satyrium	2
Saurauia	26
Sauromatum	1
Sauropus	11
Saururus	1
Saussurea	10
Saxifraga	12
Scabiosa	1
Schefflera	33
Schima	13
Schisandra	14
Schismatoglottis	1
Schizachyrium	4
Schizomussaenda	1
Schizopepon	3
Schizophragma	4
Schizostachyum	7
Schnabelia	1
Schoenoplectus	7
Schoenorchis	3
Schoenus	1
Schoepfia	4
Sciaphila	1
Scindapsus	1
Scirpus	16
Scleria	19
Scleropyrum	2
Scolopia	3
Scoparia	1
Scorpiothyrsus	3
Scrophularia	4
Scurrula	14
Scutellaria	23
Scutia	1
Scyphiphora	1
Secamone	6
Securidaca	1
Securinega	3
Sedirea	1
Sedum	8
Sehima	2
Selinum	1
Semecarpus	5
Semiaquilegia	1
Semiarundinaria	1
Semiliquidambar	1
Semnostachya	2
Senecio	25
Senna	3
Sericocalyx	1
Serissa	2
Serratula	1
Sesbania	1
Seseli	2
Sesuvium	1
Setaria	12
Setiacis	1
Shorea	3
Shortia	1
Shuteria	6
Sida	16
Siegesbeckia	3
Sigesbeckia	5
Silene	2
Siliquamomum	1
Silvianthus	2
Sinacalia	1
Sinarundinaria	1
Sindechites	1
Sindora	1
Sinoadina	1
Sinobaijiania	1
Sinobambusa	1
Sinocrassula	2
Sinodolichos	1
Sinofranchetia	1
Sinomenium	2
Sinopodophyllum	1
Sinosenecio	2
Sinosideroxylon	2
Siphocranion	1
Siphonostegia	1
Siraitia	5
Skimmia	5
Sladenia	2
Sloanea	16
Smilacina	3
Smilax	58
Smithia	2
Solanum	35
Solena	3
Solidago	1
Soliva	1
Sonchus	4
Sonerila	12
Sonneratia	6
Sophora	15
Sopubia	1
Sorbaria	2
Sorbus	23
Sorghum	3
Souliea	1
Sparganium	3
Spathoglottis	1
Spatholirion	4
Spatholobus	11
Spenceria	1
Speranskia	1
Spermacoce	5
Sphaeranthus	3
Sphaerocaryum	1
Sphagneticola	1
Sphenoclea	1
Sphenodesme	4
Spilanthes	2
Spinifex	1
Spiradiclis	13
Spiraea	14
Spiranthes	3
Spirodela	1
Spondias	3
Sporobolus	6
Sporoxeia	4
Stachyphrynium	1
Stachys	3
Stachytarpheta	1
Stachyurus	5
Stahlianthus	1
Stauntonia	9
Stauranthera	2
Staurochilus	2
Staurogyne	15
Stellaria	17
Stellera	1
Stelmatocrypton	1
Stelmocrypton	1
Stemona	3
Stenoseris	2
Stenotaphrum	2
Stephania	25
Stephanotis	1
Sterculia	22
Stereosandra	1
Stereospermum	5
Steudnera	2
Stewartia	3
Stictocardia	1
Stigmatodactylus	1
Stilbanthus	1
Stixis	4
Stranvaesia	3
Streblus	7
Streptocaulon	2
Streptolirion	2
Streptopus	2
Striga	3
Strobilanthes	40
Strophanthus	3
Strophioblachia	1
Strychnos	8
Stylidium	2
Styrax	21
Styrophyton	1
Suaeda	1
Sumbaviopsis	1
Sunipia	9
Suregada	3
Suriana	1
Sw(v)ida	6
Swertia	9
Swida	2
Symphorema	1
Symplocos	55
Syndiclis	5
Synedrella	1
Synotis	8
Syzygium	66
Tabernaemontana	8
Tacca	3
Tadehagi	3
Taeniophyllum	2
Tainia	11
Talauma	2
Talinum	3
Tapiscia	2
Taraxacum	5
Tarenna	16
Tarennoidea	1
Tarphochlamys	1
Taxillus	15
Taxus	4
Telosma	3
Tenagocharis	1
Tephrosia	7
Teramnus	1
Terminalia	9
Terminthia	1
Ternstroemia	10
Tetracentron	1
Tetracera	4
Tetradium	5
[truncated: 182 more rows]
